# Supplementary material for: Studies on the genus Psephenothrips Reyes from China (Thysanoptera, Phlaeothripinae), with one new species
Source: Zookeys. 2021 Apr 8;1029:113–21. doi: 10.3897/zookeys.1029.64531 (PMC8050016; doi:10.3897/zookeys.1029.64531)
Supplement: XML Treatment for Psephenothrips [file zookeys.1029.64531-treatment1.xml]

<!DOCTYPE tp:taxon-treatment
  PUBLIC "-//TaxonX//DTD Taxonomic Treatment Publishing DTD v0 20100105//EN" "tax-treatment-NSO.dtd">
<tp:taxon-treatment xmlns:tp="http://www.plazi.org/taxpub"><tp:treatment-meta><kwd-group><label>Taxon classification</label><kwd><named-content xmlns:xlink="http://www.w3.org/1999/xlink" content-type="kingdom">Animalia</named-content></kwd><kwd><named-content xmlns:xlink="http://www.w3.org/1999/xlink" content-type="order">Thysanoptera</named-content></kwd><kwd><named-content xmlns:xlink="http://www.w3.org/1999/xlink" content-type="family">Phlaeothripidae</named-content></kwd></kwd-group><mixed-citation publication-type="journal"><person-group><name><surname>Dang</surname><given-names>Li-Hong</given-names></name><name><surname>Zhao</surname><given-names>Lin-Peng</given-names></name><name><surname>Li</surname><given-names>Yan-Qiao</given-names></name><name><surname>Qiao</surname><given-names>Ge-Xia</given-names></name></person-group><article-title>Studies on the genus <italic><tp:taxon-name><tp:taxon-name-part taxon-name-part-type="genus" reg="Psephenothrips">Psephenothrips</tp:taxon-name-part></tp:taxon-name></italic> Reyes from China (<tp:taxon-name><tp:taxon-name-part taxon-name-part-type="order">Thysanoptera</tp:taxon-name-part></tp:taxon-name>, <tp:taxon-name><tp:taxon-name-part taxon-name-part-type="subfamily">Phlaeothripinae</tp:taxon-name-part></tp:taxon-name>), with one new species</article-title><source>Zookeys</source><day>08</day><month>4</month><year>2021</year><volume>1029</volume><fpage>113</fpage><lpage>121</lpage><pub-id pub-id-type="doi">10.3897/zookeys.1029.64531</pub-id></mixed-citation></tp:treatment-meta><tp:nomenclature><tp:taxon-name><object-id xmlns:xlink="http://www.w3.org/1999/xlink" content-type="arpha" xlink:type="simple">83E85954-EAF1-59B5-9838-6387848C3872</object-id>
            <tp:taxon-name-part taxon-name-part-type="genus" reg="Psephenothrips">Psephenothrips</tp:taxon-name-part>
          </tp:taxon-name><tp:taxon-authority>Reyes</tp:taxon-authority><tp:nomenclature-citation-list><tp:nomenclature-citation><tp:taxon-name>
                <tp:taxon-name-part taxon-name-part-type="genus" reg="Psephenothrips">Psephenothrips</tp:taxon-name-part>
              </tp:taxon-name><comment>Reyes, 1994: 478. Type species: <tp:taxon-name><tp:taxon-name-part taxon-name-part-type="genus" reg="Psephenothrips">Psephenothrips</tp:taxon-name-part> <tp:taxon-name-part taxon-name-part-type="species" reg="strasseni">strasseni</tp:taxon-name-part></tp:taxon-name> Reyes.</comment></tp:nomenclature-citation></tp:nomenclature-citation-list></tp:nomenclature><tp:treatment-sec sec-type="diagnosis" id="SECID0ECLAC"><title>Diagnosis.</title><p>Head as long as broad or longer than broad; postocular setae well developed, shorter or as long as eyes. Antenna eight-segmented, segment III with 0+1 sense cone, IV with 1+2 sense cones. Maxillary stylets long, reaching eyes and close together in the middle of head and maxillary bridge absent. Prothorax usually with five pairs of setae, sometimes am minute; notopleural sutures complete; basantra absent. Mesopresternum boat-shaped or divided into two parts; metathoracic sternopleural sutures present or absent. Fore tarsus without tooth in both sexes. Fore wing parallel-sided, with numerous duplicated cilia. Pelta broadly triangular; abdominal tergites II–VII with two pairs of sigmoid wing-retaining setae; tergite IX with S1 and S2 setae shorter or as long as tube. Male without a pore plate on abdominal sternite VIII.</p></tp:treatment-sec><tp:treatment-sec sec-type="comments" id="SECID0EHLAC"><title>Comments.</title><p>The species of <italic><tp:taxon-name><tp:taxon-name-part taxon-name-part-type="genus" reg="Psephenothrips">Psephenothrips</tp:taxon-name-part></tp:taxon-name></italic> are similar to <italic><tp:taxon-name><tp:taxon-name-part taxon-name-part-type="genus" reg="Liothrips">Liothrips</tp:taxon-name-part></tp:taxon-name></italic>, but they are distinguished by the long maxillary stylets that are close together in the middle of the head and abdominal segment VIII without a pore plate in the male. This genus is also closely related to <italic><tp:taxon-name><tp:taxon-name-part taxon-name-part-type="genus" reg="Eurhynchothrips">Eurhynchothrips</tp:taxon-name-part></tp:taxon-name></italic> in body shape as well most characters including those above (<xref ref-type="bibr" rid="B6">Mound 1968</xref>). In this study, these two genera could not be separated from each other. However, according to the generic diagnosis (<xref ref-type="bibr" rid="B6">Mound 1968</xref>; <xref ref-type="bibr" rid="B3">Dang et al. 2014</xref>), <italic><tp:taxon-name><tp:taxon-name-part taxon-name-part-type="genus" reg="Psephenothrips">Psephenothrips</tp:taxon-name-part></tp:taxon-name></italic> can be distinguished from <italic><tp:taxon-name><tp:taxon-name-part taxon-name-part-type="genus" reg="Eurhynchothrips">Eurhynchothrips</tp:taxon-name-part></tp:taxon-name></italic> only by having no stout maxillary bridge and that is the reason this new species, <italic><tp:taxon-name><tp:taxon-name-part taxon-name-part-type="genus" reg="Psephenothrips">P.</tp:taxon-name-part> <tp:taxon-name-part taxon-name-part-type="species" reg="eriobotryae">eriobotryae</tp:taxon-name-part></tp:taxon-name></italic> sp.nov., is considered to be a species of <italic><tp:taxon-name><tp:taxon-name-part taxon-name-part-type="genus" reg="Psephenothrips">Psephenothrips</tp:taxon-name-part></tp:taxon-name></italic>. They both are poorly-defined genera in the <italic><tp:taxon-name><tp:taxon-name-part taxon-name-part-type="genus" reg="Liothrips">Liothrips</tp:taxon-name-part></tp:taxon-name></italic>-lineage and the relationship between them is extremely confused and requires further considerable study.</p></tp:treatment-sec><ref-list><ref id="B6"><mixed-citation xmlns:xlink="http://www.w3.org/1999/xlink" xlink:type="simple"><person-group><name name-style="western"><surname>Mound</surname><given-names>LA</given-names></name></person-group> (<year>1968</year>) <article-title>A review of R.S. Bagnall’sThysanoptera collections.</article-title><source>Bulletin of the British Museum (Natural History) Entomology</source><volume>11</volume>: <fpage>1</fpage>–<lpage>181</lpage>.</mixed-citation></ref><ref id="B3"><mixed-citation xmlns:xlink="http://www.w3.org/1999/xlink" xlink:type="simple"><person-group><name name-style="western"><surname>Dang</surname><given-names>LH</given-names></name><name name-style="western"><surname>Mound</surname><given-names>LA</given-names></name><name name-style="western"><surname>Qiao</surname><given-names>GX</given-names></name></person-group> (<year>2014</year>) <article-title>Conspectus of the <tp:taxon-name><tp:taxon-name-part taxon-name-part-type="subfamily">Phlaeothripinae</tp:taxon-name-part></tp:taxon-name> genera from China and Southeast Asia (<tp:taxon-name><tp:taxon-name-part taxon-name-part-type="order">Thysanoptera</tp:taxon-name-part></tp:taxon-name>, <tp:taxon-name><tp:taxon-name-part taxon-name-part-type="family">Phlaeothripidae</tp:taxon-name-part></tp:taxon-name>).</article-title><source>Zootaxa</source><volume>3807</volume>(<issue>1</issue>): <fpage>1</fpage>–<lpage>82</lpage>. <ext-link xlink:type="simple" ext-link-type="doi" xlink:href="10.11646/zootaxa.3807.1.1">https://doi.org/10.11646/zootaxa.3807.1.1</ext-link></mixed-citation></ref></ref-list></tp:taxon-treatment>
