# Supplementary material for: Studies on the genus Psephenothrips Reyes from China (Thysanoptera, Phlaeothripinae), with one new species
Source: Zookeys. 2021 Apr 8;1029:113–21. doi: 10.3897/zookeys.1029.64531 (PMC8050016; doi:10.3897/zookeys.1029.64531)
Supplement: XML Treatment for Psephenothrips baiheensis [file zookeys.1029.64531-treatment2.xml]

<!DOCTYPE tp:taxon-treatment
  PUBLIC "-//TaxonX//DTD Taxonomic Treatment Publishing DTD v0 20100105//EN" "tax-treatment-NSO.dtd">
<tp:taxon-treatment xmlns:tp="http://www.plazi.org/taxpub"><tp:treatment-meta><kwd-group><label>Taxon classification</label><kwd><named-content xmlns:xlink="http://www.w3.org/1999/xlink" content-type="kingdom">Animalia</named-content></kwd><kwd><named-content xmlns:xlink="http://www.w3.org/1999/xlink" content-type="order">Thysanoptera</named-content></kwd><kwd><named-content xmlns:xlink="http://www.w3.org/1999/xlink" content-type="family">Phlaeothripidae</named-content></kwd></kwd-group><mixed-citation publication-type="journal"><person-group><name><surname>Dang</surname><given-names>Li-Hong</given-names></name><name><surname>Zhao</surname><given-names>Lin-Peng</given-names></name><name><surname>Li</surname><given-names>Yan-Qiao</given-names></name><name><surname>Qiao</surname><given-names>Ge-Xia</given-names></name></person-group><article-title>Studies on the genus <italic><tp:taxon-name><tp:taxon-name-part taxon-name-part-type="genus" reg="Psephenothrips">Psephenothrips</tp:taxon-name-part></tp:taxon-name></italic> Reyes from China (<tp:taxon-name><tp:taxon-name-part taxon-name-part-type="order">Thysanoptera</tp:taxon-name-part></tp:taxon-name>, <tp:taxon-name><tp:taxon-name-part taxon-name-part-type="subfamily">Phlaeothripinae</tp:taxon-name-part></tp:taxon-name>), with one new species</article-title><source>Zookeys</source><day>08</day><month>4</month><year>2021</year><volume>1029</volume><fpage>113</fpage><lpage>121</lpage><pub-id pub-id-type="doi">10.3897/zookeys.1029.64531</pub-id></mixed-citation></tp:treatment-meta><tp:nomenclature><tp:taxon-name><object-id xmlns:xlink="http://www.w3.org/1999/xlink" content-type="arpha" xlink:type="simple">7A484A35-9F99-595D-96EF-6E1B2078B3BB</object-id>
            <tp:taxon-name-part taxon-name-part-type="genus" reg="Psephenothrips">Psephenothrips</tp:taxon-name-part>
            <tp:taxon-name-part taxon-name-part-type="species" reg="baiheensis">baiheensis</tp:taxon-name-part>
          </tp:taxon-name><tp:taxon-authority>Wang &amp; Lin</tp:taxon-authority><tp:nomenclature-citation-list><tp:nomenclature-citation><tp:taxon-name>
                <tp:taxon-name-part taxon-name-part-type="genus" reg="Psephenothrips">Psephenothrips</tp:taxon-name-part> <tp:taxon-name-part taxon-name-part-type="species" reg="baiheensis">baiheensis</tp:taxon-name-part></tp:taxon-name><comment>Wang &amp; Lin, 2020: 371.</comment></tp:nomenclature-citation></tp:nomenclature-citation-list></tp:nomenclature><tp:treatment-sec sec-type="comments" id="SECID0EAFAE"><title>Comments.</title><p>Described recently from Taiwan, this species was based on three females collected from dead wood. However, as it shares the characteristics of the <italic><tp:taxon-name><tp:taxon-name-part taxon-name-part-type="genus" reg="Liothrips">Liothrips</tp:taxon-name-part></tp:taxon-name></italic>-lineage, it presumably feeds on green leaves. In this study, no specimen was examined, but antennal segments VI–VIII were described as uniformly dark brown and this distinguishes the species within the genus <italic><tp:taxon-name><tp:taxon-name-part taxon-name-part-type="genus" reg="Psephenothrips">Psephenothrips</tp:taxon-name-part></tp:taxon-name></italic>.</p></tp:treatment-sec></tp:taxon-treatment>
