# Supplementary material for: Studies on the genus Psephenothrips Reyes from China (Thysanoptera, Phlaeothripinae), with one new species
Source: Zookeys. 2021 Apr 8;1029:113–21. doi: 10.3897/zookeys.1029.64531 (PMC8050016; doi:10.3897/zookeys.1029.64531)
Supplement: XML Treatment for Psephenothrips cymbidas [file zookeys.1029.64531-treatment3.xml]

<!DOCTYPE tp:taxon-treatment
  PUBLIC "-//TaxonX//DTD Taxonomic Treatment Publishing DTD v0 20100105//EN" "tax-treatment-NSO.dtd">
<tp:taxon-treatment xmlns:tp="http://www.plazi.org/taxpub"><tp:treatment-meta><kwd-group><label>Taxon classification</label><kwd><named-content xmlns:xlink="http://www.w3.org/1999/xlink" content-type="kingdom">Animalia</named-content></kwd><kwd><named-content xmlns:xlink="http://www.w3.org/1999/xlink" content-type="order">Thysanoptera</named-content></kwd><kwd><named-content xmlns:xlink="http://www.w3.org/1999/xlink" content-type="family">Phlaeothripidae</named-content></kwd></kwd-group><mixed-citation publication-type="journal"><person-group><name><surname>Dang</surname><given-names>Li-Hong</given-names></name><name><surname>Zhao</surname><given-names>Lin-Peng</given-names></name><name><surname>Li</surname><given-names>Yan-Qiao</given-names></name><name><surname>Qiao</surname><given-names>Ge-Xia</given-names></name></person-group><article-title>Studies on the genus <italic><tp:taxon-name><tp:taxon-name-part taxon-name-part-type="genus" reg="Psephenothrips">Psephenothrips</tp:taxon-name-part></tp:taxon-name></italic> Reyes from China (<tp:taxon-name><tp:taxon-name-part taxon-name-part-type="order">Thysanoptera</tp:taxon-name-part></tp:taxon-name>, <tp:taxon-name><tp:taxon-name-part taxon-name-part-type="subfamily">Phlaeothripinae</tp:taxon-name-part></tp:taxon-name>), with one new species</article-title><source>Zookeys</source><day>08</day><month>4</month><year>2021</year><volume>1029</volume><fpage>113</fpage><lpage>121</lpage><pub-id pub-id-type="doi">10.3897/zookeys.1029.64531</pub-id></mixed-citation></tp:treatment-meta><tp:nomenclature><tp:taxon-name><object-id xmlns:xlink="http://www.w3.org/1999/xlink" content-type="arpha" xlink:type="simple">896D4F76-431B-5014-A001-58D28AB007AE</object-id>
            <tp:taxon-name-part taxon-name-part-type="genus" reg="Psephenothrips">Psephenothrips</tp:taxon-name-part>
            <tp:taxon-name-part taxon-name-part-type="species" reg="cymbidas">cymbidas</tp:taxon-name-part>
          </tp:taxon-name><tp:taxon-authority>Wang &amp; Lin</tp:taxon-authority><tp:nomenclature-citation-list><tp:nomenclature-citation><tp:taxon-name>
                <tp:taxon-name-part taxon-name-part-type="genus" reg="Psephenothrips">Psephenothrips</tp:taxon-name-part> <tp:taxon-name-part taxon-name-part-type="species" reg="cymbidas">cymbidas</tp:taxon-name-part></tp:taxon-name><comment>Wang &amp; Lin, 2020: 371.</comment></tp:nomenclature-citation></tp:nomenclature-citation-list></tp:nomenclature><tp:treatment-sec sec-type="comments" id="SECID0EEHAE"><title>Comments.</title><p>As with <italic><tp:taxon-name><tp:taxon-name-part taxon-name-part-type="genus" reg="Psephenothrips">P.</tp:taxon-name-part> <tp:taxon-name-part taxon-name-part-type="species" reg="baiheensis">baiheensis</tp:taxon-name-part></tp:taxon-name></italic>, this species was described from Taiwan and was based on six females and three males from <italic><tp:taxon-name><tp:taxon-name-part taxon-name-part-type="genus" reg="Cymbidium">Cymbidium</tp:taxon-name-part></tp:taxon-name></italic>. We did not see any specimens of <italic><tp:taxon-name><tp:taxon-name-part taxon-name-part-type="genus" reg="Psephenothrips">P.</tp:taxon-name-part> <tp:taxon-name-part taxon-name-part-type="species" reg="cymbidas">cymbidas</tp:taxon-name-part></tp:taxon-name></italic> and the original description “mid tibiae greyish brown and fore wings pale brown” is not strong evidence for distinguishing the species from <italic><tp:taxon-name><tp:taxon-name-part taxon-name-part-type="genus" reg="Psephenothrips">P.</tp:taxon-name-part> <tp:taxon-name-part taxon-name-part-type="species" reg="strasseni">strasseni</tp:taxon-name-part></tp:taxon-name></italic> and other <italic><tp:taxon-name><tp:taxon-name-part taxon-name-part-type="genus" reg="Psephenothrips">Psephenothrips</tp:taxon-name-part></tp:taxon-name></italic> species. The mesopresternum, divided into two parts that may be narrowly connected, could be an obvious distinguishing characteristic, but its form needs to be verified in further study.</p></tp:treatment-sec></tp:taxon-treatment>
