# Supplementary material for: Studies on the genus Psephenothrips Reyes from China (Thysanoptera, Phlaeothripinae), with one new species
Source: Zookeys. 2021 Apr 8;1029:113–21. doi: 10.3897/zookeys.1029.64531 (PMC8050016; doi:10.3897/zookeys.1029.64531)
Supplement: XML Treatment for Psephenothrips eriobotryae [file zookeys.1029.64531-treatment4.xml]

<!DOCTYPE tp:taxon-treatment
  PUBLIC "-//TaxonX//DTD Taxonomic Treatment Publishing DTD v0 20100105//EN" "tax-treatment-NSO.dtd">
<tp:taxon-treatment xmlns:tp="http://www.plazi.org/taxpub"><tp:treatment-meta><kwd-group><label>Taxon classification</label><kwd><named-content xmlns:xlink="http://www.w3.org/1999/xlink" content-type="kingdom">Animalia</named-content></kwd><kwd><named-content xmlns:xlink="http://www.w3.org/1999/xlink" content-type="order">Thysanoptera</named-content></kwd><kwd><named-content xmlns:xlink="http://www.w3.org/1999/xlink" content-type="family">Phlaeothripidae</named-content></kwd></kwd-group><mixed-citation publication-type="journal"><person-group><name><surname>Dang</surname><given-names>Li-Hong</given-names></name><name><surname>Zhao</surname><given-names>Lin-Peng</given-names></name><name><surname>Li</surname><given-names>Yan-Qiao</given-names></name><name><surname>Qiao</surname><given-names>Ge-Xia</given-names></name></person-group><article-title>Studies on the genus <italic><tp:taxon-name><tp:taxon-name-part taxon-name-part-type="genus" reg="Psephenothrips">Psephenothrips</tp:taxon-name-part></tp:taxon-name></italic> Reyes from China (<tp:taxon-name><tp:taxon-name-part taxon-name-part-type="order">Thysanoptera</tp:taxon-name-part></tp:taxon-name>, <tp:taxon-name><tp:taxon-name-part taxon-name-part-type="subfamily">Phlaeothripinae</tp:taxon-name-part></tp:taxon-name>), with one new species</article-title><source>Zookeys</source><day>08</day><month>4</month><year>2021</year><volume>1029</volume><fpage>113</fpage><lpage>121</lpage><pub-id pub-id-type="doi">10.3897/zookeys.1029.64531</pub-id></mixed-citation></tp:treatment-meta><tp:nomenclature><tp:taxon-name><object-id xmlns:xlink="http://www.w3.org/1999/xlink" content-type="arpha" xlink:type="simple">A4F88D62-2F48-5727-BB9B-97A3EEF970A1</object-id>
            <tp:taxon-name-part taxon-name-part-type="genus" reg="Psephenothrips">Psephenothrips</tp:taxon-name-part>
            <tp:taxon-name-part taxon-name-part-type="species" reg="eriobotryae">eriobotryae</tp:taxon-name-part>
            <object-id xmlns:xlink="http://www.w3.org/1999/xlink" content-type="zoobank" xlink:type="simple">http://zoobank.org/7DCC1A9C-8306-4E14-9ACA-0918D510C950</object-id>
          </tp:taxon-name><tp:taxon-authority>Dang &amp; Qiao</tp:taxon-authority><tp:taxon-status xmlns:xlink="http://www.w3.org/1999/xlink" xlink:type="simple">sp.nov.</tp:taxon-status><xref ref-type="fig" rid="F1">Figs 1–7</xref><xref ref-type="fig" rid="F2">, 8–15</xref></tp:nomenclature><tp:treatment-sec sec-type="material" id="SECID0EKKAE"><title>Material examined.</title><p><bold><italic>Holotype</italic>.</bold> ♀ (<abbrev xmlns:xlink="http://www.w3.org/1999/xlink" content-type="institution" xlink:title="School of Bioscience and Engineering, Shaanxi University of Technology" id="ABBRID0EVKAE" xlink:type="simple">SUT</abbrev>), China, Sichuan Province, Guangyuan City, Fenghuangshan Park, on the leaves of loquat tree (<italic><tp:taxon-name><tp:taxon-name-part taxon-name-part-type="genus" reg="Eriobotrya">Eriobotrya</tp:taxon-name-part> <tp:taxon-name-part taxon-name-part-type="species" reg="japonica">japonica</tp:taxon-name-part></tp:taxon-name></italic> (Thunb.) Lindl, 07.viii.2018, L.H. Dang, Y. Hu &amp; D.L. Xie. <bold><italic>Paratypes</italic>.</bold> 3♂, with the same data as holotype.</p></tp:treatment-sec><tp:treatment-sec sec-type="diagnosis" id="SECID0EJLAE"><title>Diagnosis.</title><p>Body uniform brown (Fig. <xref ref-type="fig" rid="F2">8</xref>); head as long as wide (Figs <xref ref-type="fig" rid="F1">1</xref>, <xref ref-type="fig" rid="F2">8</xref>), postocular setae shorter than eyes, very weakly expanded at apex (Fig. <xref ref-type="fig" rid="F1">1</xref>); maxillary stylets retracted into eyes, little wide apart (Figs <xref ref-type="fig" rid="F1">1</xref>, <xref ref-type="fig" rid="F2">8</xref>); pronotal am minute, other four pairs of major setae well-developed, weakly expanded at apex (Fig. <xref ref-type="fig" rid="F1">1</xref>); mesopresternum boat-shaped with a protrusion (Figs <xref ref-type="fig" rid="F1">5</xref>, <xref ref-type="fig" rid="F2">10</xref>); metathoracic sternopleural sutures absent; fore wing sub-basal setae S1 about as long as S2, expanded at apex, S3 small, pointed (Fig. <xref ref-type="fig" rid="F1">4</xref>); female abdominal tergite IX setae S1 and S2 shorter than tube (Figs <xref ref-type="fig" rid="F1">2</xref>, <xref ref-type="fig" rid="F2">15</xref>); male abdominal sternite without a pore plate, S2 setae of tergite IX short and stout (Figs <xref ref-type="fig" rid="F1">6</xref>, <xref ref-type="fig" rid="F2">14</xref>).</p><fig id="F1" position="float" orientation="portrait"><object-id xmlns:xlink="http://www.w3.org/1999/xlink" content-type="doi" xlink:type="simple">10.3897/zookeys.1029.64531.figures1-7</object-id><object-id xmlns:xlink="http://www.w3.org/1999/xlink" content-type="arpha" xlink:type="simple">9569D798-91EE-5AC7-AC59-C3A025B83194</object-id><label>Figures 1–7.</label><caption><p><italic><tp:taxon-name><tp:taxon-name-part taxon-name-part-type="genus" reg="Psephenothrips">Psephenothrips</tp:taxon-name-part> <tp:taxon-name-part taxon-name-part-type="species" reg="eriobotryae">eriobotryae</tp:taxon-name-part></tp:taxon-name></italic> sp. nov. <bold>1</bold> head, pronotum and fore legs <bold>2</bold> tergites I, female <bold>3</bold> pelta <bold>4</bold> base of forewing <bold>5</bold> mesopresternum <bold>6</bold> tergites IX–X, male <bold>7</bold> antenna.</p></caption><graphic xmlns:xlink="http://www.w3.org/1999/xlink" xlink:href="zookeys-1029-113-g001.jpg" position="float" orientation="portrait" xlink:type="simple" id="oo_529530.jpg"><uri content-type="original_file" xlink:type="simple">https://binary.pensoft.net/fig/529530</uri></graphic></fig></tp:treatment-sec><tp:treatment-sec sec-type="description" id="SECID0ENOAE"><title>Description.</title><p><bold><italic>Holotype</italic>. <italic>Female macroptera</italic>.</bold> Body brown (Fig. <xref ref-type="fig" rid="F2">8</xref>). Antennal segments I–II and VII–VIII brown, III yellow, IV–V yellow, but apically brownish, VI brown with basal part yellow (Fig. <xref ref-type="fig" rid="F2">13</xref>); fore tibiae yellowish-brown with brown at basal 1/3, all tarsi yellow, rest of legs brown (Fig. <xref ref-type="fig" rid="F2">8</xref>). All major setae yellowish-brown.</p><fig id="F2" position="float" orientation="portrait"><object-id xmlns:xlink="http://www.w3.org/1999/xlink" content-type="doi" xlink:type="simple">10.3897/zookeys.1029.64531.figures8-15</object-id><object-id xmlns:xlink="http://www.w3.org/1999/xlink" content-type="arpha" xlink:type="simple">9AB99A1B-0989-529F-B587-6C651EA1F2AD</object-id><label>Figures 8–15.</label><caption><p><italic><tp:taxon-name><tp:taxon-name-part taxon-name-part-type="genus" reg="Psephenothrips">Psephenothrips</tp:taxon-name-part> <tp:taxon-name-part taxon-name-part-type="species" reg="eriobotryae">eriobotryae</tp:taxon-name-part></tp:taxon-name></italic> sp. nov. <bold>8</bold> adult, female <bold>9</bold> adult, male <bold>10</bold> prosternum and mesopresternum <bold>11</bold> meso-, metanotum and pelta <bold>12</bold> head and pronotum <bold>13</bold> antenna <bold>14</bold> tergites IX–X, male <bold>15</bold> tergites IX–X, female. Scale bars: 100 μm.</p></caption><graphic xmlns:xlink="http://www.w3.org/1999/xlink" xlink:href="zookeys-1029-113-g002.jpg" position="float" orientation="portrait" xlink:type="simple" id="oo_529531.jpg"><uri content-type="original_file" xlink:type="simple">https://binary.pensoft.net/fig/529531</uri></graphic></fig><p><bold><italic>Head</italic>.</bold> Head as long as wide (Figs <xref ref-type="fig" rid="F1">1</xref>, <xref ref-type="fig" rid="F2">8</xref>); dorsal surface weakly sculptured with transverse striae, ocellar region smooth; postocular setae shorter than eyes, very weakly expanded at apex (Fig. <xref ref-type="fig" rid="F1">1</xref>); cheeks gradually narrowed towards base, with a few stout setae; mouth-cone rounded, maxillary stylets retracted into eyes, little wide apart (Figs <xref ref-type="fig" rid="F1">1</xref>, <xref ref-type="fig" rid="F2">8</xref>). Antennae 8-segmented, VIII weakly constricted at base, slightly shorter than VII, sense cones stout, III with 0+1, VI with 1+2, V–VI with 1+1, respectively (Fig. <xref ref-type="fig" rid="F1">7</xref>).</p><p><bold><italic>Thorax</italic>.</bold> Pronotum almost smooth, notopleural sutures complete (Figs <xref ref-type="fig" rid="F1">1</xref>, <xref ref-type="fig" rid="F2">12</xref>), am minute, other four pairs of major setae well-developed, weakly expanded at apex, epim about as long as pa (Fig. <xref ref-type="fig" rid="F1">1</xref>); metanotum weakly sculptured with reticulation, with pointed setae (Fig. <xref ref-type="fig" rid="F2">11</xref>); mesopresternum boat shaped with a protruding (Figs <xref ref-type="fig" rid="F1">5</xref>, <xref ref-type="fig" rid="F2">10</xref>), metathoracic sternopleural sutures absent. All legs normal, without fore tarsal tooth (Fig. <xref ref-type="fig" rid="F1">1</xref>); fore wing parallel sided (Fig. <xref ref-type="fig" rid="F2">8</xref>), with 8–14 duplicated cilia, sub-basal wing setae arranged in a triangle, S1 about as long as S2, expanded at apex, S3 small, pointed (Fig. <xref ref-type="fig" rid="F1">4</xref>).</p><p><bold><italic>Abdomen</italic>.</bold> Pelta round triangled and reticulate (Figs <xref ref-type="fig" rid="F1">3</xref>, <xref ref-type="fig" rid="F2">11</xref>); abdominal tergites II–VII with two pairs of wing-retaining setae; tergite IX setae S1 and S2 shorter than tube, nearly pointed or narrowly blunt at apex (Figs <xref ref-type="fig" rid="F1">2</xref>, <xref ref-type="fig" rid="F2">15</xref>); tube about 2.0 times as long as basal width, anal setae slightly shorter than tube.</p><p><bold><italic>Measurements</italic></bold> (holotype female in microns). Body length 2545. Head length 215, width across eyes 215; eye length 83, width 65; postocular setae length 38. Antennae length 450, segments I–VIII lengths 46, 58, 65, 60, 55, 55, 44 and 41. Pronotum length 163, width 315, length of pronotal setae, am 5, aa 30, ml 25, epim 65, pa 65. Fore wing length 895, wing sub-basal S1–S3, 40, 35 and 15. Pelta length 110, width 200; tergite IX posteromarginal setae S1–S3, 105, 85 and 102; tube length 165, basal width 88, width in the middle 68, at apex 38; anal setae length 160.</p><p><bold><italic>Male macroptera</italic>.</bold> Very similar to female (Fig. <xref ref-type="fig" rid="F2">9</xref>), fore legs without fore tarsal tooth (Fig. <xref ref-type="fig" rid="F2">9</xref>); abdominal sternite without a pore plate, S2 setae of tergite IX short and stout (Figs <xref ref-type="fig" rid="F1">6</xref>, <xref ref-type="fig" rid="F2">14</xref>).</p><p><bold><italic>Measurements</italic></bold> (paratype male in microns). Body length 2190. Head length 195, width across eyes 203; eye length 75, width 65; postocular setae length 60. Antennae length 460, segments I–VIII length 42, 60, 65, 62, 57, 57, 55 and 45. Pronotum length 150, width 370, length of pronotal setae, am 10, aa 38, ml 40, epim 75, pa 56. Fore wing length 860, wing sub-basal S1–S3, 38, 30 and 20. Pelta length 95, width 175; tergite IX posteromarginal setae S1–S3, 120, 45 and 155; tube length 185, basal width 90, width in the middle 65, at apex 38; anal setae length 155.</p></tp:treatment-sec><tp:treatment-sec sec-type="COI sequence" id="SECID0EUUAE"><title>COI sequence.</title><p>It includes 1492 bp with the GenBank number <ext-link xmlns:xlink="http://www.w3.org/1999/xlink" ext-link-type="gen" xlink:href="MW567215" xlink:type="simple">MW567215</ext-link>.</p></tp:treatment-sec><tp:treatment-sec sec-type="etymology" id="SECID0EZUAE"><title>Etymology.</title><p>This species name is composed of one Latin word, <italic><tp:taxon-name><tp:taxon-name-part taxon-name-part-type="genus" reg="Psephenothrips"/><tp:taxon-name-part taxon-name-part-type="species" reg="eriobotryae">eriobotryae</tp:taxon-name-part></tp:taxon-name></italic>, based on its host plant.</p><p><bold>Comments.</bold> This new species can be distinguished from the other members of <italic><tp:taxon-name><tp:taxon-name-part taxon-name-part-type="genus" reg="Psephenothrips">Psephenothrips</tp:taxon-name-part></tp:taxon-name></italic> by having pronotal am minute. It is similar to <italic><tp:taxon-name><tp:taxon-name-part taxon-name-part-type="genus" reg="Psephenothrips">P.</tp:taxon-name-part> <tp:taxon-name-part taxon-name-part-type="species" reg="leptoceras">leptoceras</tp:taxon-name-part></tp:taxon-name></italic> in body shape and colour, but differs in having postocular setae shorter than eyes (Figs <xref ref-type="fig" rid="F1">1</xref>, <xref ref-type="fig" rid="F2">8</xref>), sub-basal setae S3 small and pointed at apex (Fig. <xref ref-type="fig" rid="F1">4</xref>), and posteromarginal setae of tergite IX much shorter than tube (Figs <xref ref-type="fig" rid="F1">2</xref>, <xref ref-type="fig" rid="F2">15</xref>). In <italic><tp:taxon-name><tp:taxon-name-part taxon-name-part-type="genus" reg="Psephenothrips">P.</tp:taxon-name-part> <tp:taxon-name-part taxon-name-part-type="species" reg="leptoceras">leptoceras</tp:taxon-name-part></tp:taxon-name></italic>, the postocular setae are about as long as eyes (Fig. <xref ref-type="fig" rid="F3">16</xref>), sub-basal setae S3 are as long as S2 and expanded at apex (Fig. <xref ref-type="fig" rid="F3">21</xref>), and posteromarginal setae of tergite IX are slightly shorter than tube (Fig. <xref ref-type="fig" rid="F3">19</xref>).</p></tp:treatment-sec><tp:treatment-sec><!--Section generated to contain objects referenced in tp:taxon-treatment.--><fig id="F3" position="float" orientation="portrait"><object-id xmlns:xlink="http://www.w3.org/1999/xlink" content-type="doi" xlink:type="simple">10.3897/zookeys.1029.64531.figures16-25</object-id><object-id xmlns:xlink="http://www.w3.org/1999/xlink" content-type="arpha" xlink:type="simple">1F68CE68-2206-5190-AF0F-3B2B312222F7</object-id><label>Figures 16–25.</label><caption><p><italic><tp:taxon-name><tp:taxon-name-part taxon-name-part-type="genus" reg="Psephenothrips">Psephenothrips</tp:taxon-name-part> <tp:taxon-name-part taxon-name-part-type="species" reg="leptoceras">leptoceras</tp:taxon-name-part></tp:taxon-name></italic><bold>16</bold> head, pronotum and fore leg <bold>17</bold> mesopresternum <bold>18</bold> meso- and metanotum <bold>19</bold> tergites IX–X, female <bold>20</bold> antenna <bold>21</bold> base of forewing <bold>22</bold> tergites V–VI <bold>23</bold> pelta <bold>24</bold> metathoracic sternopleural suture, left <bold>25</bold> tergites IX–X, male.</p></caption><graphic xmlns:xlink="http://www.w3.org/1999/xlink" xlink:href="zookeys-1029-113-g003.jpg" position="float" orientation="portrait" xlink:type="simple" id="oo_529532.jpg"><uri content-type="original_file" xlink:type="simple">https://binary.pensoft.net/fig/529532</uri></graphic></fig></tp:treatment-sec></tp:taxon-treatment>
