# Supplementary material for: Studies on the genus Psephenothrips Reyes from China (Thysanoptera, Phlaeothripinae), with one new species
Source: Zookeys. 2021 Apr 8;1029:113–21. doi: 10.3897/zookeys.1029.64531 (PMC8050016; doi:10.3897/zookeys.1029.64531)
Supplement: XML Treatment for Psephenothrips leptoceras [file zookeys.1029.64531-treatment5.xml]

<!DOCTYPE tp:taxon-treatment
  PUBLIC "-//TaxonX//DTD Taxonomic Treatment Publishing DTD v0 20100105//EN" "tax-treatment-NSO.dtd">
<tp:taxon-treatment xmlns:tp="http://www.plazi.org/taxpub"><tp:treatment-meta><kwd-group><label>Taxon classification</label><kwd><named-content xmlns:xlink="http://www.w3.org/1999/xlink" content-type="kingdom">Animalia</named-content></kwd><kwd><named-content xmlns:xlink="http://www.w3.org/1999/xlink" content-type="order">Thysanoptera</named-content></kwd><kwd><named-content xmlns:xlink="http://www.w3.org/1999/xlink" content-type="family">Phlaeothripidae</named-content></kwd></kwd-group><mixed-citation publication-type="journal"><person-group><name><surname>Dang</surname><given-names>Li-Hong</given-names></name><name><surname>Zhao</surname><given-names>Lin-Peng</given-names></name><name><surname>Li</surname><given-names>Yan-Qiao</given-names></name><name><surname>Qiao</surname><given-names>Ge-Xia</given-names></name></person-group><article-title>Studies on the genus <italic><tp:taxon-name><tp:taxon-name-part taxon-name-part-type="genus" reg="Psephenothrips">Psephenothrips</tp:taxon-name-part></tp:taxon-name></italic> Reyes from China (<tp:taxon-name><tp:taxon-name-part taxon-name-part-type="order">Thysanoptera</tp:taxon-name-part></tp:taxon-name>, <tp:taxon-name><tp:taxon-name-part taxon-name-part-type="subfamily">Phlaeothripinae</tp:taxon-name-part></tp:taxon-name>), with one new species</article-title><source>Zookeys</source><day>08</day><month>4</month><year>2021</year><volume>1029</volume><fpage>113</fpage><lpage>121</lpage><pub-id pub-id-type="doi">10.3897/zookeys.1029.64531</pub-id></mixed-citation></tp:treatment-meta><tp:nomenclature><tp:taxon-name><object-id xmlns:xlink="http://www.w3.org/1999/xlink" content-type="arpha" xlink:type="simple">2B384F65-C5A3-5485-BABD-E573A0416E39</object-id>
            <tp:taxon-name-part taxon-name-part-type="genus" reg="Psephenothrips">Psephenothrips</tp:taxon-name-part>
            <tp:taxon-name-part taxon-name-part-type="species" reg="leptoceras">leptoceras</tp:taxon-name-part>
          </tp:taxon-name><tp:taxon-authority>Okajima</tp:taxon-authority><xref ref-type="fig" rid="F3">Figs 16–25</xref><tp:nomenclature-citation-list><tp:nomenclature-citation><tp:taxon-name>
                <tp:taxon-name-part taxon-name-part-type="genus" reg="Psephenothrips">Psephenothrips</tp:taxon-name-part> <tp:taxon-name-part taxon-name-part-type="species" reg="leptoceras">leptoceras</tp:taxon-name-part></tp:taxon-name><comment>Okajima, 2006: 554.</comment></tp:nomenclature-citation></tp:nomenclature-citation-list></tp:nomenclature><tp:treatment-sec sec-type="comments" id="SECID0E6YAE"><title>Comments.</title><p>Described from Japan on dead branches, this species was recorded from Taiwan on <italic><tp:taxon-name><tp:taxon-name-part taxon-name-part-type="genus" reg="Rhus">Rhus</tp:taxon-name-part> <tp:taxon-name-part taxon-name-part-type="species" reg="semialata">semialata</tp:taxon-name-part></tp:taxon-name></italic> by <xref ref-type="bibr" rid="B13">Wang and Lin (2020)</xref>. It is here recorded from the Chinese mainland in Yunnan Province for the first time, based on five females and one male from a mango tree. Although the original description stated this species was collected from dead branches, it could be feeding on green leaves.</p><fig id="F3" position="float" orientation="portrait"><object-id xmlns:xlink="http://www.w3.org/1999/xlink" content-type="doi" xlink:type="simple">10.3897/zookeys.1029.64531.figures16-25</object-id><object-id xmlns:xlink="http://www.w3.org/1999/xlink" content-type="arpha" xlink:type="simple">1F68CE68-2206-5190-AF0F-3B2B312222F7</object-id><label>Figures 16–25.</label><caption><p><italic><tp:taxon-name><tp:taxon-name-part taxon-name-part-type="genus" reg="Psephenothrips">Psephenothrips</tp:taxon-name-part> <tp:taxon-name-part taxon-name-part-type="species" reg="leptoceras">leptoceras</tp:taxon-name-part></tp:taxon-name></italic><bold>16</bold> head, pronotum and fore leg <bold>17</bold> mesopresternum <bold>18</bold> meso- and metanotum <bold>19</bold> tergites IX–X, female <bold>20</bold> antenna <bold>21</bold> base of forewing <bold>22</bold> tergites V–VI <bold>23</bold> pelta <bold>24</bold> metathoracic sternopleural suture, left <bold>25</bold> tergites IX–X, male.</p></caption><graphic xmlns:xlink="http://www.w3.org/1999/xlink" xlink:href="zookeys-1029-113-g003.jpg" position="float" orientation="portrait" xlink:type="simple" id="oo_529532.jpg"><uri content-type="original_file" xlink:type="simple">https://binary.pensoft.net/fig/529532</uri></graphic></fig></tp:treatment-sec><ref-list><ref id="B13"><mixed-citation xmlns:xlink="http://www.w3.org/1999/xlink" xlink:type="simple"><person-group><name name-style="western"><surname>Wang</surname><given-names>CL</given-names></name><name name-style="western"><surname>Lin</surname><given-names>FC</given-names></name></person-group> (<year>2020</year>) <article-title>Genera and species of the <italic><tp:taxon-name><tp:taxon-name-part taxon-name-part-type="genus">Liothrips</tp:taxon-name-part></tp:taxon-name></italic> lineage (<tp:taxon-name><tp:taxon-name-part taxon-name-part-type="order">Thysanoptera</tp:taxon-name-part></tp:taxon-name>, <tp:taxon-name><tp:taxon-name-part taxon-name-part-type="subfamily">Phlaeothripinae</tp:taxon-name-part></tp:taxon-name>) from Taiwan.</article-title><source>Zootaxa</source><volume>4861</volume>(<issue>3</issue>): <fpage>349</fpage>–<lpage>375</lpage>. <ext-link xlink:type="simple" ext-link-type="doi" xlink:href="10.11646/zootaxa.4861.3.3">https://doi.org/10.11646/zootaxa.4861.3.3</ext-link></mixed-citation></ref></ref-list></tp:taxon-treatment>
