# Supplementary material for: Studies on the genus Psephenothrips Reyes from China (Thysanoptera, Phlaeothripinae), with one new species
Source: Zookeys. 2021 Apr 8;1029:113–21. doi: 10.3897/zookeys.1029.64531 (PMC8050016; doi:10.3897/zookeys.1029.64531)
Supplement: XML Treatment for Psephenothrips machili [file zookeys.1029.64531-treatment6.xml]

<!DOCTYPE tp:taxon-treatment
  PUBLIC "-//TaxonX//DTD Taxonomic Treatment Publishing DTD v0 20100105//EN" "tax-treatment-NSO.dtd">
<tp:taxon-treatment xmlns:tp="http://www.plazi.org/taxpub"><tp:treatment-meta><kwd-group><label>Taxon classification</label><kwd><named-content xmlns:xlink="http://www.w3.org/1999/xlink" content-type="kingdom">Animalia</named-content></kwd><kwd><named-content xmlns:xlink="http://www.w3.org/1999/xlink" content-type="order">Thysanoptera</named-content></kwd><kwd><named-content xmlns:xlink="http://www.w3.org/1999/xlink" content-type="family">Phlaeothripidae</named-content></kwd></kwd-group><mixed-citation publication-type="journal"><person-group><name><surname>Dang</surname><given-names>Li-Hong</given-names></name><name><surname>Zhao</surname><given-names>Lin-Peng</given-names></name><name><surname>Li</surname><given-names>Yan-Qiao</given-names></name><name><surname>Qiao</surname><given-names>Ge-Xia</given-names></name></person-group><article-title>Studies on the genus <italic><tp:taxon-name><tp:taxon-name-part taxon-name-part-type="genus" reg="Psephenothrips">Psephenothrips</tp:taxon-name-part></tp:taxon-name></italic> Reyes from China (<tp:taxon-name><tp:taxon-name-part taxon-name-part-type="order">Thysanoptera</tp:taxon-name-part></tp:taxon-name>, <tp:taxon-name><tp:taxon-name-part taxon-name-part-type="subfamily">Phlaeothripinae</tp:taxon-name-part></tp:taxon-name>), with one new species</article-title><source>Zookeys</source><day>08</day><month>4</month><year>2021</year><volume>1029</volume><fpage>113</fpage><lpage>121</lpage><pub-id pub-id-type="doi">10.3897/zookeys.1029.64531</pub-id></mixed-citation></tp:treatment-meta><tp:nomenclature><tp:taxon-name><object-id xmlns:xlink="http://www.w3.org/1999/xlink" content-type="arpha" xlink:type="simple">DAA9109B-9CD1-55E6-83A1-7329759024FF</object-id>
            <tp:taxon-name-part taxon-name-part-type="genus" reg="Psephenothrips">Psephenothrips</tp:taxon-name-part>
            <tp:taxon-name-part taxon-name-part-type="species" reg="machili">machili</tp:taxon-name-part>
          </tp:taxon-name><tp:taxon-authority>(Moulton)</tp:taxon-authority><tp:nomenclature-citation-list><tp:nomenclature-citation><tp:taxon-name>
                <tp:taxon-name-part taxon-name-part-type="genus" reg="Rhynchothrips">Rhynchothrips</tp:taxon-name-part> <tp:taxon-name-part taxon-name-part-type="species" reg="machili">machili</tp:taxon-name-part></tp:taxon-name><comment>Moulton, 1928: 313.</comment></tp:nomenclature-citation></tp:nomenclature-citation-list></tp:nomenclature><tp:treatment-sec sec-type="comments" id="SECID0EQ3AE"><title>Comments.</title><p>Described from Taiwan by <xref ref-type="bibr" rid="B5">Moulton (1928)</xref>, this species was transferred by <xref ref-type="bibr" rid="B8">Okajima (2006)</xref> to the genus <italic><tp:taxon-name><tp:taxon-name-part taxon-name-part-type="genus" reg="Psephenothrips">Psephenothrips</tp:taxon-name-part></tp:taxon-name></italic> after checking the types and many specimens from Japan. Subsequently, <italic><tp:taxon-name><tp:taxon-name-part taxon-name-part-type="genus" reg="Liothrips">Liothrips</tp:taxon-name-part> <tp:taxon-name-part taxon-name-part-type="species" reg="machilus">machilus</tp:taxon-name-part></tp:taxon-name></italic><xref ref-type="bibr" rid="B1">Ananthakrishnan and Varadarasan (1978)</xref> from India was synonymised with <italic><tp:taxon-name><tp:taxon-name-part taxon-name-part-type="genus" reg="Psephenothrips">P.</tp:taxon-name-part> <tp:taxon-name-part taxon-name-part-type="species" reg="machili">machili</tp:taxon-name-part></tp:taxon-name></italic> by <xref ref-type="bibr" rid="B12">Tyagi and Kumar (2012)</xref>, based on all paratypes and three females. These specimens were all collected from leaves of <italic><tp:taxon-name><tp:taxon-name-part taxon-name-part-type="genus" reg="Machilus">Machilus</tp:taxon-name-part></tp:taxon-name></italic> sp., but no specimen was examined in the present study. According to the re-description by <xref ref-type="bibr" rid="B8">Okajima (2006)</xref>, this species is similar to <italic><tp:taxon-name><tp:taxon-name-part taxon-name-part-type="genus" reg="Psephenothrips">P.</tp:taxon-name-part> <tp:taxon-name-part taxon-name-part-type="species" reg="eriobotryae">eriobotryae</tp:taxon-name-part></tp:taxon-name></italic> sp.nov., but can be distinguished by the well-developed pronotal am setae and sub-basal wing setae S3 developed and expanded at the apex. Moreover, they feed on different plants.</p></tp:treatment-sec><ref-list><ref id="B5"><mixed-citation xmlns:xlink="http://www.w3.org/1999/xlink" xlink:type="simple"><person-group><name name-style="western"><surname>Moulton</surname><given-names>D</given-names></name></person-group> (<year>1928</year>) <article-title>New <tp:taxon-name><tp:taxon-name-part taxon-name-part-type="order">Thysanoptera</tp:taxon-name-part></tp:taxon-name> from Formosa.</article-title><source>Natural History Society of Formosa</source><volume>18</volume>(<issue>94</issue>): <fpage>287</fpage>–<lpage>328</lpage>.</mixed-citation></ref><ref id="B8"><mixed-citation xmlns:xlink="http://www.w3.org/1999/xlink" xlink:type="simple"><person-group><name name-style="western"><surname>Okajima</surname><given-names>S</given-names></name></person-group> (<year>2006</year>) <source>The Suborder <tp:taxon-name><tp:taxon-name-part taxon-name-part-type="suborder">Tubulifera</tp:taxon-name-part></tp:taxon-name> (<tp:taxon-name><tp:taxon-name-part taxon-name-part-type="order">Thysanoptera</tp:taxon-name-part></tp:taxon-name>). The Insects of Japan 2. The Entomological Society of Japan, Touka Shobo Co.</source><publisher-name>Ltd.</publisher-name>, <publisher-loc>Fukuoka</publisher-loc>, <size units="page">720 pp</size>.</mixed-citation></ref><ref id="B1"><mixed-citation xmlns:xlink="http://www.w3.org/1999/xlink" xlink:type="simple"><person-group><name name-style="western"><surname>Ananthakrishnan</surname><given-names>TN</given-names></name><name name-style="western"><surname>Varadarasan</surname><given-names>S</given-names></name></person-group> (<year>1978</year>) <article-title>On some new gall inhabiting <tp:taxon-name><tp:taxon-name-part taxon-name-part-type="order">Thysanoptera</tp:taxon-name-part></tp:taxon-name>.</article-title><source>Oriental Insects</source><volume>12</volume>(<issue>3</issue>): <fpage>391</fpage>–<lpage>402</lpage>. <ext-link xlink:type="simple" ext-link-type="doi" xlink:href="10.1080/00305316.1978.10432101">https://doi.org/10.1080/00305316.1978.10432101</ext-link></mixed-citation></ref><ref id="B12"><mixed-citation xmlns:xlink="http://www.w3.org/1999/xlink" xlink:type="simple"><person-group><name name-style="western"><surname>Tyagi</surname><given-names>K</given-names></name><name name-style="western"><surname>Kumar</surname><given-names>V</given-names></name></person-group> (<year>2012</year>) <article-title>A new species of <italic><tp:taxon-name><tp:taxon-name-part taxon-name-part-type="genus">Psephenothrips</tp:taxon-name-part></tp:taxon-name></italic> (<tp:taxon-name><tp:taxon-name-part taxon-name-part-type="order">Thysanoptera</tp:taxon-name-part></tp:taxon-name>: <tp:taxon-name><tp:taxon-name-part taxon-name-part-type="family">Phlaeothripidae</tp:taxon-name-part></tp:taxon-name>) from India.</article-title><source>Oriental Insects</source><volume>46</volume>: <fpage>281</fpage>–<lpage>287</lpage>. <ext-link xlink:type="simple" ext-link-type="doi" xlink:href="10.1080/00305316.2012.752618">https://doi.org/10.1080/00305316.2012.752618</ext-link></mixed-citation></ref></ref-list></tp:taxon-treatment>
